# Supplementary material for: ATF4 promotes brain vascular smooth muscle cells proliferation, invasion and migration by targeting miR-552-SKI axis
Source: PLoS One. 2022 Jul 20;17(7):e0270880. doi: 10.1371/journal.pone.0270880 (PMC9299314; doi:10.1371/journal.pone.0270880)
Supplement: S1 Data — (ZIP) [file pone.0270880.s002.zip]

Archive with 4 entries (4 files):
- Fig. 3C.tif
- Fig. 4D.tif
- Fig. 5B.tif
- Fig. 2E.tif
